# Supplementary material for: Design, Synthesis, and Bioevaluation of Matrine Derivatives as Potential Anti–Hepatitis B Virus Agents
Source: Biomolecules. 2025 Mar 18;15(3):436. doi: 10.3390/biom15030436 (PMC11940400; doi:10.3390/biom15030436)
Supplement: Supplementary file 1 [file biomolecules-15-00436-s001.zip]

Archive with 1 entries (1 files):
- biomolecules-3500549-supplementary.pdf
